# Supplementary material for: Canine uropathogenic and avian pathogenic Escherichia coli harboring conjugative plasmids exhibit augmented growth and exopolysaccharide production in response to Enterococcus faecalis
Source: PLoS One. 2024 Nov 27;19(11):e0312732. doi: 10.1371/journal.pone.0312732 (PMC11602052; doi:10.1371/journal.pone.0312732)
Supplement: S1 Table — (XLSX) [file pone.0312732.s001.xlsx]

## Sheet: NC_LB-5134
Hit	Contig	Gene	Gene ID	% ID	Function
bi	11	948	fig|562.52284.peg.948	98.51	hypothetical protein
uni	72	4267	fig|562.52284.peg.4267	100	Transposase / Integrase
bi	45	3233	fig|562.52284.peg.3233	98.15	Orf2
bi	45	3230	fig|562.52284.peg.3230	98.24	ABC transporter, substrate-binding protein (cluster 8, B12/iron complex)
uni	76	4375	fig|562.52284.peg.4375	98.61	Uncharacterized protein, YdfC family
bi	41	3102	fig|562.52284.peg.3102	100	Uncharacterized protein YdfB
bi	57	3826	fig|562.52284.peg.3826	100	Phage tail assembly chaperone
bi	57	3837	fig|562.52284.peg.3837	98.94	Phage head, terminase DNA packaging protein A
bi	76	4375	fig|562.52284.peg.4375	100	Uncharacterized protein, YdfC family
bi	26	1956	fig|562.52284.peg.1956	99.71	Phage integrase
bi	26	1966	fig|562.52284.peg.1966	99.17	iron aquisition yersiniabactin synthesis enzyme (Irp1,polyketide synthetase) @ Siderophore biosynthesis non-ribosomal peptide synthetase modules
bi	26	1967	fig|562.52284.peg.1967	99.45	Yersiniabactin synthetase, thiazolinyl reductase component Irp3 @ Thiazolinyl imide reductase in siderophore biosynthesis gene cluster
bi	26	1968	fig|562.52284.peg.1968	99.62	Iron aquisition yersiniabactin synthesis enzyme YbtT @ Thioesterase in siderophore biosynthesis gene cluster
bi	26	1971	fig|562.52284.peg.1971	99.15	Invasin
bi	59	3869	fig|562.52284.peg.3869	100	hypothetical protein
bi	59	3867	fig|562.52284.peg.3867	100	Putative inner membrane protein
bi	59	3861	fig|562.52284.peg.3861	99.65	Transposase
bi	33	2401	fig|562.52284.peg.2401	100	hypothetical protein
bi	33	2397	fig|562.52284.peg.2397	99.47	hypothetical protein
bi	61	3911	fig|562.52284.peg.3911	99.22	hypothetical protein
bi	61	3910	fig|562.52284.peg.3910	99.02	Uncharacterized protein YeeP
bi	61	3907	fig|562.52284.peg.3907	99.72	Patatin
bi	61	3906	fig|562.52284.peg.3906	99.56	hypothetical protein
bi	60	3873	fig|562.52284.peg.3873	100	hypothetical protein
bi	60	3878	fig|562.52284.peg.3878	100	YeeU protein (antitoxin to YeeV)
bi	60	3880	fig|562.52284.peg.3880	98.44	Uncharacterized protein YeeW
bi	68	4152	fig|562.52284.peg.4152	98.03	Colanic acid biosynthesis glycosyl transferase WcaL
bi	68	4151	fig|562.52284.peg.4151	99.3	Polysaccharide pyruvyl transferase => Colanic acid protein WcaK
bi	68	4150	fig|562.52284.peg.4150	98.37	Lipopolysaccharide biosynthesis protein WzxC
bi	68	4149	fig|562.52284.peg.4149	99.57	UDP-glucose:undecaprenyl-phosphate glucose-1-phosphate transferase (EC 2.7.8.31)
bi	68	4146	fig|562.52284.peg.4146	99.58	Mannose-1-phosphate guanylyltransferase (EC 2.7.7.13) => Colanic acid / Mannose-6-phosphate isomerase (EC 5.3.1.8) => Colanic acid
bi	68	4145	fig|562.52284.peg.4145	98.53	Colanic acid biosysnthesis glycosyl transferase WcaI
bi	68	4144	fig|562.52284.peg.4144	99.38	GDP-mannose mannosyl hydrolase
bi	68	4140	fig|562.52284.peg.4140	98.39	Colanic acid biosynthesis glycosyl transferase WcaE
bi	68	4139	fig|562.52284.peg.4139	99.75	Colanic acid polymerase WcaD
uni	72	4267	fig|562.52284.peg.4267	100	Transposase / Integrase
uni	72	4267	fig|562.52284.peg.4267	100	Transposase / Integrase
bi	50	3437	fig|562.52284.peg.3437	99.77	Short-chain fatty acids transporter
bi	19	1509	fig|562.52284.peg.1509	100	Gene 18 protein
bi	72	4267	fig|562.52284.peg.4267	100	Transposase / Integrase
bi	57	3833	fig|562.52284.peg.3833	99.25	Phage major capsid protein
bi	57	3834	fig|562.52284.peg.3834	100	Phage head maturation protease
bi	57	3835	fig|562.52284.peg.3835	99.52	Phage head, portal protein B
bi	2	133	fig|562.52284.peg.133	99.54	Fucose permease
uni	72	4267	fig|562.52284.peg.4267	100	Transposase / Integrase
uni	72	4267	fig|562.52284.peg.4267	100	Transposase / Integrase
bi	37	2905	fig|562.52284.peg.2905	98.33	hypothetical protein
bi	89	4952	fig|562.52284.peg.4952	99.05	Type I restriction enzyme EcoKI methylase protein (EC 2.1.1.72)
bi	89	4950	fig|562.52284.peg.4950	99.01	Mrr restriction system protein
bi	39	2964	fig|562.52284.peg.2964	100	IncF plasmid conjugative transfer regulator TraJ
uni	72	4267	fig|562.52284.peg.4267	100	Transposase / Integrase
bi	94	5015	fig|562.52284.peg.5015	100	Transposase InsL for insertion sequence element IS186
bi	94	5016	fig|562.52284.peg.5016	100	Putative secretion permease
bi	63	3966	fig|562.52284.peg.3966	100	YadA
bi	97	5028	fig|562.52284.peg.5028	99.53	L-lysine 6-monooxygenase [NADPH] (EC 1.14.13.59), aerobactin biosynthesis protein IucD @ Siderophore biosynthesis protein, monooxygenase
bi	97	5029	fig|562.52284.peg.5029	100	Aerobactin synthase (EC 6.3.2.39), aerobactin biosynthesis protein IucC
bi	97	5030	fig|562.52284.peg.5030	100	N6-hydroxylysine O-acetyltransferase (EC 2.3.1.102), aerobactin biosynthesis protein IucB @ Siderophore synthetase small component, acetyltransferase
bi	97	5031	fig|562.52284.peg.5031	100	N(2)-citryl-N(6)-acetyl-N(6)-hydroxylysine synthase (EC 6.3.2.38), aerobactin biosynthesis protein IucA

## Sheet: LB-5660
Hit	Contig	Gene	Gene ID	% ID	Function
bi	2	23	fig|562.74094.peg.23	99.47	Phage integrase
bi	213	4809	fig|562.74094.peg.4809	98.35	Uncharacterized protein YddB
bi	74	1141	fig|562.74094.peg.1141	99.1	iron aquisition yersiniabactin synthesis enzyme (Irp1,polyketide synthetase) @ Siderophore biosynthesis non-ribosomal peptide synthetase modules
bi	74	1142	fig|562.74094.peg.1142	98.91	Yersiniabactin synthetase, thiazolinyl reductase component Irp3 @ Thiazolinyl imide reductase in siderophore biosynthesis gene cluster
bi	74	1143	fig|562.74094.peg.1143	99.62	Iron aquisition yersiniabactin synthesis enzyme YbtT @ Thioesterase in siderophore biosynthesis gene cluster
bi	83	1360	fig|562.74094.peg.1360	100	UPF0265 protein YeeX
bi	83	1359	fig|562.74094.peg.1359	99.43	Inner membrane protein YeeA
bi	83	1358	fig|562.74094.peg.1358	98.73	DNA gyrase inhibitory protein
bi	83	1355	fig|562.74094.peg.1355	98.74	Exodeoxyribonuclease I (EC 3.1.11.1)
bi	83	1349	fig|562.74094.peg.1349	99.64	Protein YeeZ
bi	83	1346	fig|562.74094.peg.1346	100	ATP phosphoribosyltransferase (EC 2.4.2.17) => HisGl
bi	83	1345	fig|562.74094.peg.1345	98.16	Histidinol dehydrogenase (EC 1.1.1.23)
bi	83	1342	fig|562.74094.peg.1342	100	Imidazole glycerol phosphate synthase amidotransferase subunit HisH
bi	83	1341	fig|562.74094.peg.1341	99.18	Phosphoribosylformimino-5-aminoimidazole carboxamide ribotide isomerase (EC 5.3.1.16)
bi	83	1340	fig|562.74094.peg.1340	99.22	Imidazole glycerol phosphate synthase cyclase subunit
bi	83	1339	fig|562.74094.peg.1339	98.03	Phosphoribosyl-AMP cyclohydrolase (EC 3.5.4.19) / Phosphoribosyl-ATP pyrophosphatase (EC 3.6.1.31)
bi	83	1321	fig|562.74094.peg.1321	98.03	Colanic acid biosynthesis glycosyl transferase WcaL
bi	83	1320	fig|562.74094.peg.1320	98.12	Polysaccharide pyruvyl transferase => Colanic acid protein WcaK
bi	83	1319	fig|562.74094.peg.1319	98.37	Lipopolysaccharide biosynthesis protein WzxC
bi	83	1318	fig|562.74094.peg.1318	100	UDP-glucose:undecaprenyl-phosphate glucose-1-phosphate transferase (EC 2.7.8.31)
bi	83	1315	fig|562.74094.peg.1315	99.58	Mannose-1-phosphate guanylyltransferase (EC 2.7.7.13) => Colanic acid / Mannose-6-phosphate isomerase (EC 5.3.1.8) => Colanic acid
bi	83	1314	fig|562.74094.peg.1314	99.26	Colanic acid biosysnthesis glycosyl transferase WcaI
bi	83	1308	fig|562.74094.peg.1308	99.75	Colanic acid polymerase WcaD
bi	83	1307	fig|562.74094.peg.1307	99.26	Colanic acid biosynthesis glycosyl transferase WcaC
bi	83	1300	fig|562.74094.peg.1300	99.35	AsmA protein
bi	83	1299	fig|562.74094.peg.1299	99.48	Deoxycytidine triphosphate deaminase (EC 3.5.4.13)
bi	83	1291	fig|562.74094.peg.1291	98.17	Uncharacterized protein YegL
bi	83	1283	fig|562.74094.peg.1283	99.09	UPF0339 protein YegP.N / UPF0339 protein YegP.C
bi	83	1278	fig|562.74094.peg.1278	99.33	Lipid kinase YegS
bi	83	1275	fig|562.74094.peg.1275	99.33	PTS system, galactitol-specific IIC component
bi	83	1270	fig|562.74094.peg.1270	100	Fructose-bisphosphate aldolase class I (EC 4.1.2.13)
bi	83	1268	fig|562.74094.peg.1268	99.1	ADP-ribosylglycohydrolase family protein YegU
bi	83	1263	fig|562.74094.peg.1263	99.62	Hydroxymethylpyrimidine phosphate kinase ThiD (EC 2.7.4.7)
bi	83	1260	fig|562.74094.peg.1260	98.91	Nickel/cobalt efflux transporter RcnA
bi	40	734	fig|562.74094.peg.734	98.96	DNA stabilization, phage-associated
uni	19	272	fig|562.74094.peg.272	98.33	Uncharacterized protein YfdP
bi	19	271	fig|562.74094.peg.271	100	Uncharacterized protein YfdQ
bi	95	1554	fig|562.74094.peg.1554	99.48	Substrate-specific component STY3230 of queuosine-regulated ECF transporter
bi	95	1540	fig|562.74094.peg.1540	98.35	hypothetical protein
uni	158	2658	fig|562.74094.peg.2658	98.77	D-allose ABC transporter, permease protein
bi	158	2665	fig|562.74094.peg.2665	99.31	Protein PhnO
uni	19	271	fig|562.74094.peg.271	99.64	Uncharacterized protein YfdQ
bi	19	272	fig|562.74094.peg.272	99.17	Uncharacterized protein YfdP
bi	19	275	fig|562.74094.peg.275	99.45	Uncharacterized protein YmfL
bi	19	279	fig|562.74094.peg.279	98.9	Phage DNA replication protein O
bi	154	2550	fig|562.74094.peg.2550	99.74	Chromosome (plasmid) partitioning protein ParA
bi	3	135	fig|562.74094.peg.135	98.01	hypothetical plasmid protein
bi	153	2487	fig|562.74094.peg.2487	100	hypothetical protein
bi	153	2495	fig|562.74094.peg.2495	99.03	IncF plasmid conjugative transfer pilus assembly protein TraL
bi	153	2496	fig|562.74094.peg.2496	100	IncF plasmid conjugative transfer pilus assembly protein TraE
bi	153	2497	fig|562.74094.peg.2497	99.17	IncF plasmid conjugative transfer pilus assembly protein TraK
bi	153	2509	fig|562.74094.peg.2509	98.45	IncF plasmid conjugative transfer protein TrbC
bi	153	2517	fig|562.74094.peg.2517	98.11	IncF plasmid conjugative transfer pilus assembly protein TraH
bi	153	2520	fig|562.74094.peg.2520	99.59	IncF plasmid conjugative transfer surface exclusion protein TraT
bi	153	2522	fig|562.74094.peg.2522	98.01	IncF plasmid conjugative transfer DNA-nicking and unwinding protein TraI
bi	154	2542	fig|562.74094.peg.2542	98.82	FIG116849: hypothetical protein
bi	154	2543	fig|562.74094.peg.2543	100	FIG131328: Predicted ATP-dependent endonuclease of the OLD family
bi	154	2544	fig|562.74094.peg.2544	99.07	VapC toxin protein
bi	9	172	fig|562.74094.peg.172	99.29	L-lysine 6-monooxygenase [NADPH] (EC 1.14.13.59), aerobactin biosynthesis protein IucD @ Siderophore biosynthesis protein, monooxygenase
bi	9	171	fig|562.74094.peg.171	100	Aerobactin synthase (EC 6.3.2.39), aerobactin biosynthesis protein IucC
bi	9	170	fig|562.74094.peg.170	99.68	N6-hydroxylysine O-acetyltransferase (EC 2.3.1.102), aerobactin biosynthesis protein IucB @ Siderophore synthetase small component, acetyltransferase
bi	9	169	fig|562.74094.peg.169	100	N(2)-citryl-N(6)-acetyl-N(6)-hydroxylysine synthase (EC 6.3.2.38), aerobactin biosynthesis protein IucA
bi	9	168	fig|562.74094.peg.168	100	Possible H+-antiporter clustered with aerobactin genes
bi	147	2405	fig|562.74094.peg.2405	100	Transposon Tn7 transposition protein tnsA
bi	147	2404	fig|562.74094.peg.2404	100	Tn7-like transposition protein B
bi	185	4179	fig|562.74094.peg.4179	100	Tn7-like transposition protein C
bi	185	4178	fig|562.74094.peg.4178	100	Tn7-like transposition protein D
bi	185	4177	fig|562.74094.peg.4177	99.08	hypothetical protein
bi	185	4174	fig|562.74094.peg.4174	100	predicted ATP-dependent endonuclease, OLD family
bi	185	4173	fig|562.74094.peg.4173	100	hypothetical protein
bi	185	4172	fig|562.74094.peg.4172	100	Silver-binding protein silE precursor
bi	185	4164	fig|562.74094.peg.4164	98.6	CopG protein
bi	185	4160	fig|562.74094.peg.4160	100	Copper-binding protein PcoE
bi	185	4158	fig|562.74094.peg.4158	100	Copper resistance protein B
bi	185	4153	fig|562.74094.peg.4153	100	Copper-binding protein PcoE
