# Supplementary material for: Canine uropathogenic and avian pathogenic Escherichia coli harboring conjugative plasmids exhibit augmented growth and exopolysaccharide production in response to Enterococcus faecalis
Source: PLoS One. 2024 Nov 27;19(11):e0312732. doi: 10.1371/journal.pone.0312732 (PMC11602052; doi:10.1371/journal.pone.0312732)
Supplement: S2 Table — (XLSX) [file pone.0312732.s002.xlsx]

## Sheet: Sheet1
Strain	Plasmid	Identity	Query / Template length	Accession number
NC_LB-5134	IncFIB(AP001918)	98.39	682 / 682	AP001918
	IncFIC(FII)	95.79	499 / 499	AP001918
LB-4801	IncFIB(AP001918)	97.51	682 / 682	AP001918
	IncFIB(H89-PhagePlasmid)	98.8	1000 / 1000	HG530657
	IncFII(pRSB107)	96.18	262 / 261	AJ851089
	IncI1-I(Gamma)	99.3	142 / 142	AP005147
LB-5660	IncFIB(AP001918)	98.39	682 / 682	AP001918
	IncFII	95.79	261 / 261	AY458016
	IncFII	95.42	262 / 261	AY458016
	IncFII(pHN7A8)	98.08	260 / 260	JN232517
	IncI1-I(Alpha)	99.3	142 / 142	AP005147
	IncP1	100	366 / 366	CM007914
LB-5658	ColpVC	96.89	193 / 193	JX133088
	IncFIA(HI1)	100	388 / 388	AF250878
	IncHI1A	99.76	420 / 420	AF250878
	IncHI1B(R27)	100	540 / 540	AF250878
